# Supplementary material for: Tumor Stimulus-Responsive Biodegradable Diblock Copolymer Conjugates as Efficient Anti-Cancer Nanomedicines
Source: J Pers Med. 2022 Apr 27;12(5):698. doi: 10.3390/jpm12050698 (PMC9145326; doi:10.3390/jpm12050698)
Supplement: Supplementary file 1 [file jpm-12-00698-s001.zip]

Archive with 1 entries (1 files):
- jpm-1686287-supplementary.pdf
